# Supplementary material for: Long-Term Survival of Hydrated Resting Eggs from Brachionus plicatilis
Source: PLoS One. 2012 Jan 9;7(1):e29365. doi: 10.1371/journal.pone.0029365 (PMC3253786; doi:10.1371/journal.pone.0029365)
Supplement: Table S3 — Differentially expressed transcripts in resting eggs with associated BLAST sequence similarity data and putatively assigned functions. (XLS) [file pone.0029365.s004.xls]

## Sheet: Sheet1
Transcript name	Reads in AE	Reads in RE	log2(ratio)	p-value	Uniprot acc. #	Orgainsm	Description	E-value	Putative Function
rotifera-CL57Contig1	1	72175	15.124	0	Q7YW83	Pinctada fucata (Pearl oyster)	Ferritin-like protein	1.1e-26	antioxidant
rotifera-CL42Contig2	0	15236	13.887	0	Q6IWN5	Branchiostoma belcheri tsingtauense	Ependymin related protein-1	1.2e-18	cell adhesion/neuronal function
sb102P0017J08_F.ab1	0	11334	13.472	0	Q6IWN5	Branchiostoma belcheri tsingtauense	Ependymin related protein-1	1.3e-13	cell adhesion/neuronal function
rotifera-CL378Contig1	1	17614	13.15	0	Q8T5Q7	Branchiostoma belcheri tsingtauense	Peroxiredoxin V protein	1.2e-30	antioxidant
rotifera-CL118Contig2	0	8082	13.025	0	Q5R1P5	Bombyx mori (Silk moth)	Heat shock protein hsp21.4	1.8e-12	chaperone systems
sb102P0043D08_F.ab1	1	14116	12.802	0	Q5UG08	Aedes aegypti (Yellowfever mosquito)	Peroxiredoxin-like protein	1.9e-25	antioxidant
sb102P0027F11_F.ab1	0	6812	12.703	0	Q1WDN9	Artemia sanfranciscana (Brine shrimp) (Artemia franciscana)	Small heat shock protein ArHsp21	1.7e-12	chaperone systems
rotifera-CL181Contig1	3	22827	12.44	0	Q7YZR9	Crassostrea gigas (Pacific oyster) (Crassostrea angulata)	Ferritin GF1	1.9e-15	antioxidant
rotifera-CL53Contig1	5	26887	12.15	0	P07229	Rana catesbeiana (Bull frog)	Ferritin, higher subunit; Short=Ferritin H; EC=1.16.3.1	1.3e-26	antioxidant
rotifera-CL26Contig2	7	34804	12.086	0	O16527	Caenorhabditis elegans	Ce-LEA (Protein K08H10.1, confirmed by transcript evidence)	1.6e-25	Late embryogenesis abundant protein
rotifera-CL720Contig2	2	9583	11.655	0	Q2F5Q4	Bombyx mori (Silk moth)	L-isoaspartyl protein carboxyl methyltransferase (PCMT)	1.2e-58	protein damage repair
rotifera-CL1857Contig1	2	9508	11.61	0	Q9N2M8	Drosophila melanogaster (Fruit fly)	Headcase short protein	1.3e-36	cell differentiation
rotifera-CL104Contig1	2	9395	11.61	0	Q9NAW7	Haemonchus contortus (Barber pole worm)	Glutathione S-transferase	1.2e-29	antioxidant
sb104P0048A23_F.ab1	4	14551	11.522	0	Q5NKG3	Brassica napus (Rape)	Group 3 late embryogenesis abundant protein	1.1e-14	Late embryogenesis abundant protein
rotifera-CL104Contig3	1	5926	11.522	0	B2BNZ2	Helicoverpa armigera (Cotton bollworm) (Heliothis armigera)	Glutathione S-transferase GSTX01	1.6e-19	antioxidant
rotifera-CL108Contig2	0	2945	11.522	0	Q3MHK8	Bos taurus (Bovine)	Methyltransferase like 7A (AAM-B)	1.5e-18	lipid metabolism
rotifera-CL587Contig1	5	15924	11.362	0	A8CA01	Phlebotomus papatasi (Sandfly)	Peroxiredoxin-like protein	1.5e-35	antioxidant
rotifera-CL104Contig2	2	7352	11.252	0	Q21743	Caenorhabditis elegans	GST class-sigma	1.1e-15	antioxidant
rotifera-CL26Contig3	4	11902	11.217	0	A0YUL3	Lyngbya sp. PCC 8106	Peptidase C14, caspase catalytic subunit p20	1.8e-21	apoptosis
rotifera-CL140Contig1	1	4706	11.217	0	A6YPG8	Triatoma infestans (Assassin bug)	DJ-1	1.9e-31	antioxidant
rotifera-CL104Contig4	3	9239	11.183	0	Q9NAW7	Haemonchus contortus (Barber pole worm)	Glutathione S-transferase	1.2e-30	antioxidant
rotifera-CL720Contig1	3	9039	11.15	0	Q2F5Q4	Bombyx mori (Silk moth)	L-isoaspartyl protein carboxyl methyltransferase	1.7e-62	protein damage repair
sb102P0001F03_F.ab1	1	4077	10.995	0	A6YPG8	Triatoma infestans (Assassin bug)	DJ-1	1.4e-32	antioxidant
rotifera-CL216Contig1	0	1803	10.828	0	Q9VLH1	Drosophila melanogaster (Fruit fly)	CG9494-PA (RE39366p) (Tetraspanin 29Fa)	1.1e-15	molecular facilitator
sb102P0045M12_F.ab1	1	2774	10.44	0	Q166Z5	sp. (strain OCh 114)) (Roseobacter denitrificans)	Selenium binding protein	1.3e-51	oxidoreductase
rotifera-CL140Contig2	3	5433	10.4	0	A6YPG8	Triatoma infestans (Assassin bug)	DJ-1	1.1e-33	antioxidant
rotifera-CL5Contig2	4	6532	10.343	0	Q166Z5	sp. (strain OCh 114)) (Roseobacter denitrificans)	Selenium binding protein	1e-141	oxidoreductase
rotifera-CL5771Contig1	1	2389	10.217	0	B0XGQ1	Culex quinquefasciatus (Southern house mosquito)	DNA-directed RNA polymeraseI	1.2e-28	transcription
sb103P0023F23_F.ab1	11	13668	10.15	0	Q5K4L8	Crassostrea gigas (Pacific oyster) (Crassostrea angulata)	Glutathione S-transferase sigma class protein	1.7e-13	antioxidant
rotifera-CL2295Contig1	1	2238	10.134	0	Q17FS3	Aedes aegypti (Yellowfever mosquito)	Serine/threonine protein phosphatase; EC=3.1.3.16	1.1e-55	metabolism
rotifera-CL204Contig1	8	7971	9.8283	0	Q6AY58	Rattus norvegicus (Rat)	B-cell receptor-associated protein 31	1.2e-23	apoptosis
rotifera-CL7Contig2	34	27143	9.5873	0	A6E7B9	Pedobacter sp. BAL39	Aldo/keto reductase	1.8e-28	oxidoreductase
rotifera-CL7Contig1	21	16715	9.5873	0	B2JSW9	Burkholderia phymatum (strain DSM 17167 / STM815)	Aldo/keto reductase	1.4e-27	oxidoreductase
rotifera-CL97Contig1	19	15005	9.5873	0	Q5K4L8	Crassostrea gigas (Pacific oyster) (Crassostrea angulata)	Glutathione S-transferase sigma class protein	1.3e-13	antioxidant
sbs04P0006J02_R.ab1	4	3765	9.5873	0	O88794	Rattus norvegicus (Rat)	Pyridoxamine-phosphate oxidase	1.5e-28	amino acid metabolism
rotifera-CL593Contig2	1	1534	9.5873	0	Q6ZZ82	Sphaerechinus granularis (Purple sea urchin)	Eukaryotic initiation factor 4G	1.6e-15	translation
rotifera-CL1237Contig2	0	757	9.5873	1.2958e-228	B0WIN9	Culex quinquefasciatus (Southern house mosquito)	Catalase; EC=1.11.1.6	1e-164	antioxidant
rotifera-CL1237Contig1	0	713	9.4804	2.2857e-215	A7J1X8	Chlamys farreri	Catalase; EC=1.11.1.6	1e-101	antioxidant
sbs04P0006P12_F.ab1	26	15826	9.2002	0	A6E7B9	Pedobacter sp. BAL39	Aldo/keto reductase	1.2e-26	oxidoreductase
rotifera-CL3337Contig1	0	597	9.2002	1.9104e-180	A2RRI5	Mus musculus (Mouse)	F-box and WD-40 domain protein 7, archipelago homolog (Drosophila)	1.2e-23	protein turnover
rotifera-CL2212Contig1	1	1100	9.1178	0	Q16T85	Aedes aegypti (Yellowfever mosquito)	ATP-dependent transporter	1e-104	transporter
rotifera-CL59Contig1	29	12516	8.7027	0	B0CUJ3	laccata var. bicolor)	Histone H2A	1.4e-22	chromosome structure, replication and transcriptional regulation
rotifera-CL5974Contig1	1	785	8.6439	1.8963e-234	Q9EQZ5	Cavia porcellus (Guinea pig)	15-oxoprostaglandin 13-reductase; Short=PGR; EC=1.3.1.48	1.3e-54	oxidoreductase
rotifera-CL4844Contig1	0	397	8.6439	3.0918e-120	Q8X1F6	Glomus intraradices	Phosphate transporter	1.1e-81	transporter
sb102P0025A07_F.ab1	14	5637	8.5328	0	Q1RLR9	Danio rerio (Zebrafish) (Brachydanio rerio)	Histone H2A	1.2e-13	chromosome structure, replication and transcriptional regulation
rotifera-CL1495Contig1	0	323	8.3335	5.8497e-98	Q504G3	Danio rerio (Zebrafish) (Brachydanio rerio)	Cytochrome P450, family 46, subfamily A, polypeptide 1	1.7e-51	oxidoreductase
rotifera-CL22Contig1	15	5018	8.2877	0	Q1PCB0	Bombyx mori (Silk moth)	Pyridoxine 5'-phosphate oxidase	1.6e-40	amino acid metabolism
rotifera-CL2464Contig2	0	298	8.2433	1.9636e-90	Q27513	Caenorhabditis elegans	Putative cytochrome P450 CYP13A4; EC=1.14.-.-	1.1e-31	oxidoreductase
sb104P0048H16_F.ab1	0	278	8.1178	2.0596e-84	Q8NBN7	Homo sapiens (Human)	Retinol dehydrogenase 13; EC=1.1.1.-	1.4e-64	oxidoreductase
rotifera-CL18Contig2	21	5859	8.0398	0	A9VXQ2	Methylobacterium extorquens (strain PA1)	Aldo/keto reductase	1.5e-44	oxidoreductase
rotifera-CL1495Contig2	0	237	7.8954	4.5312e-72	Q0P4I6	Xenopus tropicalis (Western clawed frog) (Silurana tropicalis)	Cytochrome P450, family 46	1.2e-28	oxidoreductase
rotifera-CL526Contig2	2	698	7.8614	4.5985e-206	Q9BR01	Homo sapiens (Human)	Nervous system sulfotransferase; Short=NST	1.2e-25	metabolism
sb102P0028C20_F.ab1	0	224	7.8283	3.7124e-68	Q0P4I6	Xenopus tropicalis (Western clawed frog) (Silurana tropicalis)	Cytochrome P450, family 46	1.1e-40	oxidoreductase
rotifera-CL18Contig1	10	2428	7.7959	0	A4W8F7	Enterobacter sp. (strain 638)	Aldo/keto reductase	1.1e-25	oxidoreductase
sb102P0014F24_F.ab1	4	1013	7.673	3.0531e-296	A7XZC0	Spodoptera exigua (Beet armyworm)	Trehalase-2	1.9e-32	trehalose biochemical pathway
rotifera-CL562Contig1	4	973	7.6153	2.8687e-284	Q86M43	Ascaris suum (Pig roundworm) (Ascaris lumbricoides)	Inorganic pyrophosphatase	1.2e-50	metabolism
sb102P0016J18_F.ab1	0	192	7.5873	1.5948e-58	Q6PW74	Capitella capitata	Cytochrome P450 CYP331A1	1.3e-17	oxidoreductase
rotifera-CL3063Contig1	7	1502	7.5598	0	Q0CGJ1	Aspergillus terreus (strain NIH 2624)	Eukaryotic translation initiation factor 1A	1.8e-39	translation
sb102P0024K12_F.ab1	1	363	7.5064	9.7019e-108	Q9EQZ5	Cavia porcellus (Guinea pig)	15-oxoprostaglandin 13-reductase; Short=PGR; EC=1.3.1.48	1.1e-22	oxidoreductase
sb104P0003K09_F.ab1	0	179	7.4804	1.3065e-54	Q10ZJ8	Trichodesmium erythraeum (strain IMS101)	WD-40 repeat: peptidase c14, caspase catalytic subunit	1.3e-17	apoptosis
rotifera-CL406Contig1	3	703	7.4548	1.7172e-205	Q9NAW7	Haemonchus contortus (Barber pole worm)	Glutathione S-transferase	1.2e-21	antioxidant
sb102P0010G09_F.ab1	1	346	7.4297	1.2129e-102	Q1RU71	Medicago truncatula (Barrel medic)	Phosphoribosyltransferase; Orotidine 5-phosphate decarboxylase	1.9e-38	nucleotide biosynthesis
rotifera-CL5717Contig1	0	172	7.4297	1.6723e-52	Q504G3	Danio rerio (Zebrafish) (Brachydanio rerio)	Cytochrome P450, family 46, subfamily A, polypeptide 1	1.2e-18	oxidoreductase
rotifera-CL114Contig2	29	4817	7.3335	0	A7LJ78	Dermacentor variabilis (American dog tick)	Cathepsin L-like cysteine proteinase	1.3e-89	cell cycle progression/development
rotifera-CL526Contig1	2	484	7.3335	5.8964e-142	Q16HM4	Aedes aegypti (Yellowfever mosquito)	Sulfotransferase (Sult)	1.5e-18	metabolism
rotifera-CL2464Contig1	0	159	7.3335	1.37e-48	O17624	Caenorhabditis elegans	Putative cytochrome P450 cyp-13B1; EC=1.14.-.-	1.1e-12	oxidoreductase
sb102P0002M14_F.ab1	5	946	7.3104	3.2843e-274	A6SQQ0	cinerea)	Eukaryotic translation initiation factor eIF-1A	1.9e-42	translation
rotifera-CL3014Contig2	2	460	7.2653	8.9476e-135	A2SQH4	Methanocorpusculum labreanum (strain ATCC 43576 / DSM 4855 / Z)	AMP-dependent synthetase and ligase	1.8e-26	metabolism
rotifera-CL603Contig1	3	576	7.1792	1.6219e-167	Q75IA7	Oryza sativa subsp. japonica (Rice)	Putative MYND finger protein (MYND finger family protein, expressed)	1.9e-24	transcription factor
sb102P0008D14_F.ab1	2	435	7.1792	2.6886e-127	Q16HM4	Aedes aegypti (Yellowfever mosquito)	Sulfotransferase (Sult)	1.5e-18	metabolism
rotifera-CL4294Contig1	0	139	7.138	1.4366e-42	Q6PW74	Capitella capitata	Cytochrome P450 CYP331A1	1.4e-21	oxidoreductase
rotifera-CL114Contig1	52	7184	7.0783	0	A7LJ78	Dermacentor variabilis (American dog tick)	Cathepsin L-like cysteine proteinase	1.4e-91	cell cycle progression/development
rotifera-CL4574Contig1	1	265	7.0589	2.2529e-78	Q7Q0Q0	Anopheles gambiae (African malaria mosquito)	Proliferating cell nuclear antigen	1.3e-60	DNA replication
sb102P0012D11_F.ab1	0	130	7.0398	7.3551e-40	Q0P4I6	Xenopus tropicalis (Western clawed frog) (Silurana tropicalis)	Cytochrome P450, family 46	1.2e-19	oxidoreductase
sb102P0027I09_F.ab1	0	127	7.0023	5.884e-39	Q8NBN7	Homo sapiens (Human)	Retinol dehydrogenase 13; EC=1.1.1.-	1.2e-38	oxidoreductase
rotifera-CL792Contig1	5	744	6.9479	6.4806e-214	A8PZA9	Brugia malayi (Filarial nematode worm)	Lanthionine synthetase C-like protein	1.2e-25	immune function
rotifera-CL1901Contig1	1	245	6.9479	2.1858e-72	A8Q8E9	Brugia malayi (Filarial nematode worm)	Endonuclease/Exonuclease/phosphatase family protein	1.1e-21	signalling molecule
rotifera-CL1Contig28	796	96504	6.9127	0	Q9FKV7	Arabidopsis thaliana (Mouse-ear cress)	Late embryogenesis abundant protein-like	1.8e-20	Late embryogenesis abundant protein
rotifera-CL7Contig3	255	31013	6.9127	0	A4W8F7	Enterobacter sp. (strain 638)	Aldo/keto reductase	1.1e-43	oxidoreductase
rotifera-CL3605Contig1	27	3240	6.8614	0	B2ZFA6	Philodina roseola	Histone H2B	1.2e-42	chromosome structure, replication and transcriptional regulation
sb102P0013D14_F.ab1	1	230	6.8448	6.7284e-68	Q4V8B9	Rattus norvegicus (Rat)	SET and MYND domain containing 3	1.2e-12	transcription factor
rotifera-CL1Contig8	935	103412	6.7799	0	Q9FKV7	Arabidopsis thaliana (Mouse-ear cress)	Late embryogenesis abundant protein-like	1.1e-21	Late embryogenesis abundant protein
rotifera-CL3014Contig1	4	514	6.6878	3.4634e-147	A2SQH4	Methanocorpusculum labreanum (strain ATCC 43576 / DSM 4855 / Z)	AMP-dependent synthetase and ligase	1.5e-45	metabolism
sb102P0024K17_F.ab1	14	1436	6.6439	0	A8PZA9	Brugia malayi (Filarial nematode worm)	Lanthionine synthetase C-like protein	1.2e-15	immune function
sb102P0015N21_F.ab1	30	2946	6.5064	0	Q86LZ3	Branchiostoma lanceolatum (Common lancelet) (Amphioxus)	Ferritin heavy chain polypeptide 1; Flags: Fragment	1.1e-40	antioxidant
rotifera-CL792Contig2	29	2696	6.5064	0	A8PZA9	Brugia malayi (Filarial nematode worm)	Lanthionine synthetase C-like protein	1.3e-58	immune function
sb104P0044E09_F.ab1	5	564	6.5064	2.5308e-160	Q27958	Bos taurus (Bovine)	DNA polymerase beta; EC=2.7.7.7; EC=4.2.99.-	1.2e-35	DNA replication
sb102P0029C16_F.ab1	1	175	6.5064	1.85e-51	A8Q8E9	Brugia malayi (Filarial nematode worm)	Endonuclease/Exonuclease/phosphatase family protein	1.1e-18	signalling molecule
sb102P0010I13_F.ab1	1	173	6.5064	7.3165e-51	P36609	Caenorhabditis elegans	Neuronal calcium sensor 2; Short=NCS-2	1.9e-15	signalling molecule
sb102P0012G09_F.ab1	38	3327	6.3808	0	Q86LZ3	Branchiostoma lanceolatum (Common lancelet) (Amphioxus)	Ferritin heavy chain polypeptide 1; Flags: Fragment	1.4e-44	antioxidant
sb102P0002M24_F.ab1	4	416	6.3808	4.7544e-118	Q170J0	Aedes aegypti (Yellowfever mosquito)	Short chain type dehydrogenase (AAEL007893-PA)	1.2e-26	oxidoreductase
sb102P0026B02_F.ab1	0	80	6.3808	8.2792e-25	Q2KIV7	Bos taurus (Bovine)	Pyrophosphatase (Inorganic) 2	1.6e-26	metabolism
rotifera-CL351Contig1	20	1617	6.2653	0	P06766	Rattus norvegicus (Rat)	DNA polymerase beta; EC=2.7.7.7; EC=4.2.99.-	1.2e-87	DNA replication
rotifera-CL3946Contig1	7	569	6.1584	1.6346e-158	Q170J0	Aedes aegypti (Yellowfever mosquito)	Short chain type dehydrogenase (AAEL007893-PA)	1.3e-54	oxidoreductase
rotifera-CL4023Contig1	2	195	6.0589	9.72e-56	A7KAU2	Oryctolagus cuniculus (Rabbit)	Solute carrier family 47 member 1	1.4e-34	transporter
rotifera-CL6601Contig1	5	383	5.9658	1.1458e-106	Q2F642	Bombyx mori (Silk moth)	Uridine 5'-monophosphate synthase	1.1e-35	nucleotide biosynthesis
rotifera-CL1921Contig2	1	127	5.9658	3.7952e-37	Q8R151	Mus musculus (Mouse)	NFX1-type zinc finger-containing protein 1	1.1e-27	transcription factor
sb102P0026E05_F.ab1	1	117	5.8783	3.5849e-34	Q4W9V3	Aspergillus fumigatus (Sartorya fumigata)	Phosphate:H+ symporter	1.1e-16	transporter
sb102P0017F19_F.ab1	1	111	5.7959	2.1786e-32	B0WGV0	Culex quinquefasciatus (Southern house mosquito)	Trehalase	1.2e-15	trehalose biochemical pathway
rotifera-CL6331Contig1	0	54	5.7959	5.5549e-17	Q0IEN8	Aedes aegypti (Yellowfever mosquito)	Glutathione synthetase	1.9e-22	antioxidant
sb102P0029M11_F.ab1	0	54	5.7959	5.5549e-17	Q8K0H1	Mus musculus (Mouse)	Solute carrier family 47 member 1	1.3e-13	transporter
rotifera-CL957Contig1	7	417	5.7179	1.0891e-113	Q5UCG3	Parascaris equorum	Neuronal calcium sensor	1.8e-26	signalling molecule
sb102P0025I22_F.ab1	95	4917	5.6439	0	Q5BIZ6	Rattus norvegicus (Rat)	DEAD (Asp-Glu-Ala-Asp) box polypeptide 47	1.6e-63	RNA metabolism
rotifera-CL2543Contig1	9	510	5.6439	4.1e-138	B3SNT3	Haliotis diversicolor (abalone)	kruppel-like factor	1.6e-35	transcription factor
rotifera-CL4957Contig1	9	495	5.6439	1.0416e-133	Q91X83	Mus musculus (Mouse)	Methionine adenosyltransferase 1	1e-126	metabolism
sb102P0024J05_F.ab1	2	146	5.6439	3.0939e-41	Q00908	Glomus versiforme	Phosphate transporter	1.6e-38	transporter
rotifera-CL38Contig2	65	2933	5.5064	0	Q16VW8	Aedes aegypti (Yellowfever mosquito)	Transaldolase; EC=2.2.1.2	1e-115	metabolism
rotifera-CL1565Contig1	8	393	5.4422	3.0495e-105	Q16SW9	Aedes aegypti (Yellowfever mosquito)	Heterogeneous nuclear ribonucleoprotein	1.5e-30	RNA metabolism
rotifera-CL82Contig1	7	354	5.4422	3.2443e-95	Q93VA1	Lotus japonicus	Selenium binding protein	1.1e-62	oxidoreductase
sb102P0015H07_F.ab1	7	336	5.3808	5.9353e-90	Q7ZXK7	Xenopus laevis (African clawed frog)	Copeb-prov protein	1.7e-30	transcription factor
rotifera-CL457Contig1	140	5630	5.3219	0	Q3YB09	Porphyra yezoensis	Manganese superoxide dismutase; EC=1.15.1.1	1.1e-65	antioxidant
rotifera-CL82Contig2	21	884	5.3219	7.033e-231	Q5LQV6	Silicibacter pomeroyi	Selenium-binding protein, putative	1e-138	oxidoreductase
rotifera-CL4877Contig1	20	824	5.3219	9.4289e-215	Q5XGH7	Xenopus tropicalis (Western clawed frog) (Silurana tropicalis)	Phosphatidic acid phosphatase 2a	1.2e-23	lipid metabolism
sb101P0012O11_F.ab1	2	121	5.3219	7.1802e-34	B2C6G5	Macaca fascicularis (Crab eating macaque) (Cynomolgus monkey)	Fatty acid amide hydrolase 2	1.1e-24	lipid metabolism
sb102P0027C06_F.ab1	29	1136	5.2653	1.3051e-293	Q5XGU5	Xenopus laevis (African clawed frog)	DnaJ homolog subfamily B member 6-B	1.3e-31	chaperone systems
rotifera-CL2037Contig1	10	419	5.2653	3.859e-110	Q96B67	Homo sapiens (Human)	Arrestin domain-containing protein 3	1.2e-31	cell proliferation
sb102P0041K02_F.ab1	3	154	5.2653	3.5353e-42	Q4V8B9	Rattus norvegicus (Rat)	SET and MYND domain containing 3	1.6e-13	transcription factor
rotifera-CL3750Contig1	1	74	5.2109	2.0134e-21	A0ZF06	Nodularia spumigena CCY 9414	Serine/Threonine protein kinase with WD40 repeats	1.1e-15	apoptosis
sb102P0017E16_F.ab1	1	69	5.1078	6.0188e-20	P61918	Macaca fascicularis (Crab eating macaque) (Cynomolgus monkey)	Epididymal secretory protein 14.6; Short=ESP14.6; Flags: Precursor	1.1e-12	lipid metabolism
rotifera-CL917Contig1	17	590	5.0589	8.8895e-151	A5D9D4	Bos taurus (Bovine)	Protein misato homolog 1	1.1e-33	mitochondrial distribution
NadavVelvetCap3_Contig56	10	371	5.0589	3.2857e-96	A5XCS9	Drosophila simulans (Fruit fly)	Trehalase; Flags: Fragment	1.8e-22	trehalose biochemical pathway
sb103P0028C05_F.ab1	1	65	5.0589	9.0872e-19	B0X692	Culex quinquefasciatus (Southern house mosquito)	Beta-1,4-galactosyltransferase	1.7e-18	protein modification
rotifera-CL38Contig1	79	2616	5.0116	0	Q16VW8	Aedes aegypti (Yellowfever mosquito)	Transaldolase; EC=2.2.1.2	1e-116	metabolism
rotifera-CL4391Contig1	13	430	4.9658	1.5404e-109	Q28GM9	Xenopus tropicalis (Western clawed frog) (Silurana tropicalis)	Phospholipase A2, group XIIA	1.3e-12	immune function
rotifera-CL97Contig2	319	9835	4.9214	0	Q4VBQ6	Homo sapiens (Human)	Inhibitor of growth family, member 4 (Inhibitor of growth family, member 4, isoform CRA_g) (ING4 exon 4-5 boundary 3 bp skip variant)	1.2e-54	cell proliferation
sb101P0024A11_F.ab1	53	1611	4.9214	0	Q2F5Y8	Bombyx mori (Silk moth)	Macrophage inhibitory factor	1.3e-15	Innate immune system
sb102P0023A10_F.ab1	2	89	4.9214	1.6927e-24	Q96FL8	Homo sapiens (Human)	Solute carrier family 47 member 1	1.2e-18	mitochondrial transporter
rotifera-CL1154Contig2	68	2029	4.8783	0	B2L3L4	Philodina roseola	82 kDa heat shock protein	1.9e-48	chaperone systems
sb102P0018D18_F.ab1	38	1140	4.8783	1.2725e-283	Q2L9Y8	Sus scrofa (Pig)	Myocyte enhancer factor 2C	1.5e-33	transcription factor
sb102P0016P11_F.ab1	37	1119	4.8783	8.7664e-279	Q5XGU5	Xenopus laevis (African clawed frog)	DnaJ homolog subfamily B member 6-B	1.9e-36	chaperone systems
sb102P0022O15_F.ab1	18	559	4.8783	1.2457e-140	Q4TUC7	Phytophthora nicotianae (Buckeye rot agent)	Superoxide dismutase; EC=1.15.1.1	1.3e-22	antioxidant
sb102P0044H19_F.ab1	11	342	4.8365	1.2773e-86	Q53HM5	Homo sapiens (Human)	Nucleoside diphosphate kinase; EC=2.7.4.6; Flags: Fragment	1.8e-14	nucleotide biosynthesis
sb101P0023P09_F.ab1	22	640	4.7959	3.8351e-159	Q28HW8	Xenopus tropicalis (Western clawed frog) (Silurana tropicalis)	Proteasome (Prosome, macropain) 26S subunit, non-ATPase, 9	1.3e-24	protein turnover
sb102P0041K13_F.ab1	13	388	4.7959	1.8293e-97	Q3V2Q8	Mus musculus (Mouse)	NEDD4-binding protein 2-like 1	1.4e-25	immune response
rotifera-CL1592Contig1	148	4080	4.7563	0	Q8N1G1	Homo sapiens (Human)	Transcription elongation factor B polypeptide 3-binding protein 1	1.3e-64	transcription
rotifera-CL279Contig1	8	229	4.6804	1.0284e-57	Q16IW1	Aedes aegypti (Yellowfever mosquito)	Peroxiredoxins, prx-1, prx-2, prx-3	1.2e-78	antioxidant
sb102P0014C18_F.ab1	17	444	4.6439	6.9661e-109	Q5DIX0	Suberites domuncula (Sponge)	Nucleoside diphosphate kinase Nm23-SD6	1.1e-29	nucleotide biosynthesis
sb104P0017K07_F.ab1	17	435	4.6082	2.5383e-106	Q4RR62	Tetraodon nigroviridis (Green puffer)	Nucleoside diphosphate kinase; EC=2.7.4.6; Flags: Fragment	1.2e-32	nucleotide biosynthesis
sb101P0004H16_F.ab1	16	418	4.6082	1.3384e-102	Q5U415	Mus musculus (Mouse)	Aldo-keto reductase family 1, member B3 (Aldose reductase)	1.9e-56	oxidoreductase
sb102P0024C20_F.ab1	8	216	4.6082	5.3394e-54	Q16IW1	Aedes aegypti (Yellowfever mosquito)	Peroxiredoxins, prx-1, prx-2, prx-3	1.1e-78	antioxidant
rotifera-CL28Contig3	378	8930	4.5735	0	Q1HPY8	Bombyx mori (Silk moth)	Phosphatidylethanolamine binding protein isoform 1	1.3e-44	signalling molecule
rotifera-CL931Contig2	71	1678	4.5395	0	A2AU35	Mus musculus (Mouse)	Proteasome (Prosome, macropain) inhibitor subunit 1	1.9e-16	protein turnover
sb102P0024H21_F.ab1	19	465	4.5395	1.2291e-112	Q6DI51	Danio rerio (Zebrafish) (Brachydanio rerio)	Nucleoside diphosphate kinase; EC=2.7.4.6	1.1e-19	nucleotide biosynthesis
rotifera-CL1921Contig1	6	154	4.4739	1.5098e-38	Q6P6B6	Homo sapiens (Human)	ZNFX1 protein; Flags: Fragment	1.9e-24	transcription factor
rotifera-CL931Contig1	78	1676	4.4112	0	Q5XIU5	Rattus norvegicus (Rat)	Proteasome inhibitor PI31 subunit	1.8e-17	protein turnover
rotifera-CL313Contig4	35	758	4.4112	2.6698e-178	O75832	Homo sapiens (Human)	Gankyrin	1.8e-34	protein turnover
sb102P0028B13_F.ab1	7	169	4.4112	1.0024e-41	Q16IW1	Aedes aegypti (Yellowfever mosquito)	Peroxiredoxins, prx-1, prx-2, prx-3	1.4e-65	antioxidant
rotifera-CL6535Contig1	4	106	4.4112	4.6232e-27	Q7M753	Mus musculus (Mouse)	Pantothenate kinase 2	1.3e-84	energy production
rotifera-CL1408Contig1	20	434	4.3808	8.3614e-103	Q17DM4	Aedes aegypti (Yellowfever mosquito)	Aldo-keto reductase	1.9e-57	oxidoreductase
sb102P0023C06_F.ab1	4	103	4.3808	3.3097e-26	Q8BPQ7	Mus musculus (Mouse)	RUN and TBC1 domain-containing protein 2	1.4e-73	signalling molecule
rotifera-CL313Contig3	52	1079	4.3511	7.8728e-251	O75832	Homo sapiens (Human)	Gankyrin	1.4e-44	protein turnover
rotifera-CL2690Contig1	27	571	4.3511	4.7558e-134	Q3V2Q8	Mus musculus (Mouse)	NEDD4-binding protein 2-like 1	1.5e-21	immune function
rotifera-CL313Contig2	35	718	4.3219	4.6265e-167	Q9Z2X2	Mus musculus (Mouse)	Gankyrin	1.2e-31	protein turnover
sb104P0003C20_F.ab1	8	178	4.3219	3.258e-43	B0WZB0	Culex quinquefasciatus (Southern house mosquito)	Misato	1.2e-11	mitochondrial distribution
sb102P0021D04_F.ab1	14	294	4.2934	1.183e-69	Q66L49	Danio rerio (Zebrafish) (Brachydanio rerio)	Solute carrier family 25 member 24	1.2e-12	transporter
rotifera-CL1404Contig2	20	403	4.2653	4.2473e-94	Q6DI51	Danio rerio (Zebrafish) (Brachydanio rerio)	Nucleoside diphosphate kinase; EC=2.7.4.6	1.5e-24	nucleotide biosynthesis
sb102P0011J05_F.ab1	73	1395	4.2379	6.4745e-318	Q7Z5S9	Homo sapiens (Human)	Transmembrane protein 144	1.2e-23	membrane transport
sb102P0027N19_F.ab1	690	12700	4.2109	0	Q5UAS2	Bombyx mori (Silk moth)	60S ribosomal protein L17	1.7e-14	translation
rotifera-CL306Contig1	106	1934	4.1844	0	Q7Z5S9	Homo sapiens (Human)	Transmembrane protein 144	1.6e-34	transporter
sb102P0012L17_F.ab1	188	3397	4.1584	0	Q8JHF9	Xenopus laevis (African clawed frog)	Stress-induced phosphoprotein STI1	1.2e-43	chaperone systems
sb102P0012L17_F.ab1	188	3397	4.1584	0	Q60864	Mus musculus (Mouse)	Hsc70/Hsp90-organizing protein; Short=Hop; Short=mSTI1	1.1e-40	chaperone systems
sb102P0043E07_F.ab1	80	1446	4.1584	0	Q8IS62	Cotesia rubecula (Cabbage white butterfly parasite)	Heat-shock protein 70	1.5e-27	chaperone systems
sb102P0043J03_F.ab1	64	1150	4.1584	1.2818e-258	Q7Z5S9	Homo sapiens (Human)	Transmembrane protein 144	1.3e-21	transporter
sb102P0003N01_F.ab1	3	70	4.1584	6.8768e-18	Q9DBU9	Mus musculus (Mouse)	Delta-like 4 notch signalling	1.1e-12	signalling molecule
rotifera-CL834Contig1	250	4439	4.1329	0	Q8JHF9	Xenopus laevis (African clawed frog)	Stress-induced phosphoprotein STI1	1.8e-41	chaperone systems
rotifera-CL1154Contig1	270	4436	4.035	0	B2L3M8	Philodina roseola	82 kDa heat shock protein	1e-173	chaperone systems
rotifera-CL834Contig2	760	12296	4.0116	0	Q6P302	Xenopus tropicalis (Western clawed frog) (Silurana tropicalis)	Stress-induced-phosphoprotein 1 (Hsp70/Hsp90-organizing protein)	1e-146	chaperone systems
sb104P0047N22_F.ab1	97	1352	3.7959	1.0617e-283	B2KNJ4	Hesiolyra bergi	Heat shock protein 70	1.1e-27	chaperone systems
sbs04P0006J05_F.ab1	796	8050	3.3364	0	Q1HPY8	Bombyx mori (Silk moth)	Phosphatidylethanolamine binding protein isoform 1	1.2e-40	signalling molecule
sbs01P0001A03_R.ab1	7546	66152	3.1844	0	A7SBP4	Nematostella vectensis (Starlet sea anemone)	Peptidyl-prolyl cis-trans isomerase; EC=5.2.1.8	1.1e-11	accelerate protein folding
rotifera-CL1Contig21	3599	31902	3.1844	0	B1GYJ5	Brachionus plicatilis	Cytochrome b	0	energy production
sb101P0011F11_F.ab1	631	5904	3.1844	0	B1GYJ6	Brachionus plicatilis	NADH dehydrogenase subunit 2	1.1e-78	energy production
rotifera-CL45Contig2	597	4905	3.0589	0	Q76BI6	Brachionus plicatilis	Superoxide dismutase; EC=1.15.1.1	1e-122	antioxidant
sb102P0027J12_F.ab1	335	2903	3.0589	0	Q6WNX4	Boophilus microplus (Cattle tick)	Ferritin	1.1e-46	antioxidant
rotifera-CL112Contig1	294	2381	3.0589	0	Q3TS44	Mus musculus (Mouse)	Proteasome subunit alpha type; EC=3.4.25.1	1e-102	protein turnover
rotifera-CL144Contig1	270	2308	3.0589	0	Q2XW19	Boophilus microplus (Cattle tick)	Phospholipid-hydroperoxide glutathione peroxidase; EC=1.11.1.12	1.2e-52	antioxidant
rotifera-CL379Contig2	252	2154	3.0589	0	Q6DKE0	Xenopus laevis (African clawed frog)	D-xylose 1-dehydrogenase	1.5e-67	metabolism
