# Supplementary material for: Long-Term Survival of Hydrated Resting Eggs from Brachionus plicatilis
Source: PLoS One. 2012 Jan 9;7(1):e29365. doi: 10.1371/journal.pone.0029365 (PMC3253786; doi:10.1371/journal.pone.0029365)
Supplement: Table S4 — Differentially expressed transcripts in amictic eggs with associated BLAST sequence similarity data and putatively assigned functions. (XLS) [file pone.0029365.s005.xls]

## Sheet: Sheet1
Transcrip name	Reads in AE	Reads in RE	log2(ratio)	p value	Uniprot acc. #	Orgainsm	Description	E-value	Putative function
rotifera-CL2182Contig1	15837	5	-11.344	0	O18740	Canis familiaris (Dog)	Cytokeratin-9; Short=CK-9; Short=Keratin-9; Short=K9	1.3e-25	cytoskeleton/muscle
rotifera-CL798Contig1	2082	0	-11.036	0	A7UH93	Perca flavescens (Yellow perch)	Ependymin	1.2e-15	cell adhesion
rotifera-CL1685Contig1	2031	0	-10.966	0	B0WQK4	Culex quinquefasciatus (Southern house mosquito)	Zinc carboxypeptidase	1.4e-64	proteolytic enzyme
rotifera-CL110Contig1	20828	15	-10.344	0	A9LJ19	Stichopus japonicus (Sea cucumber)	Cathepsin L	1e-107	cell cycle progression/development
rotifera-CL425Contig1	7544	5	-10.344	0	A6YPG4	Triatoma infestans (Assassin bug)	Calponin	1.9e-51	cytoskeletal/muscle
sbs01P0006E05_F.ab1	10790	7	-10.344	0	B0WI10	Culex quinquefasciatus (Southern house mosquito)	Cathepsin l	1.7e-60	cell cycle progression/development
rotifera-CL110Contig2	6230	4	-10.229	0	O46152	Penaeus vannamei (Penoeid shrimp) (European white shrimp)	Cathepsin L; Flags: Fragment	1.8e-82	cell cycle progression/development
rotifera-CL3191Contig1	4631	3	-10.229	0	A6NAB8	Gallus gallus (Chicken)	Delta-6 fatty acid desaturase; Flags: Fragment	1.1e-65	lipid metabolism
rotifera-CL734Contig1	1181	0	-10.229	0	P98073	Homo sapiens (Human)	Enteropeptidase catalytic light chain; Flags: Precursor	1.4e-46	proteolytic enzyme
sbs03P0008B09_F.ab1	12589	10	-10.103	0	B0WI10	Culex quinquefasciatus (Southern house mosquito)	Cathepsin l	1.7e-82	cell cycle progression/development
sbs03P0006F09_F.ab1	983	0	-9.9366	5.7333e-297	A4D7S6	Macropus eugenii (Tammar wallaby)	Caveolin 1	1.1e-23	lipid metabolism
rotifera-CL922Contig2	5834	5	-9.9218	0	A4QNA2	Xenopus tropicalis (Western clawed frog) (Silurana tropicalis)	Caveolin	1.8e-23	lipid metabolism
sb104P0052E04_F.ab1	5802	5	-9.9218	0	A9LJ19	Stichopus japonicus (Sea cucumber)	Cathepsin L	1.7e-60	cell cycle progression/development
rotifera-CL5163Contig1	1789	1	-9.8138	0	Q8T884	Ciona intestinalis (Transparent sea squirt)	Tektin A1	1.1e-70	cytoskeleton/muscle
rotifera-CL1004Contig1	2660	2	-9.7977	0	B3G4N8	Philodina roseola	Countin-like protein	1.3e-33	cell adhesion
rotifera-CL844Contig2	845	0	-9.7313	2.0281e-255	A4D1M3	Homo sapiens (Human)	Carboxypeptidase A4 (Carboxypeptidase A4, isoform CRA_a) (cDNA FLJ75086, highly similar to Homo sapiens carboxypeptidase A4, mRNA)	1.3e-26	proteolytic enzyme
sb104P0023M03_F.ab1	812	0	-9.6618	1.7479e-245	A4D7S6	Macropus eugenii (Tammar wallaby)	Caveolin 1	1.1e-23	lipid metabolism
rotifera-CL779Contig2	4656	6	-9.388	0	Q2F605	Bombyx mori (Silk moth)	Ecdysteroid-regulated 16 kDa protein	1.3e-11	lipid metabolism
sb103P0047E17_F.ab1	1329	1	-9.3663	0	B0WNJ7	Culex quinquefasciatus (Southern house mosquito)	Muscle lim protein	1.2e-32	cell differentiation
sbs03P0006O11_F.ab1	8303	12	-9.3219	0	Q3THE2	Mus musculus (Mouse)	Myosin regulatory light chain 2-B, smooth muscle isoform	1.2e-43	cytoskeletal/muscle
rotifera-CL2310Contig1	598	0	-9.2288	4.689e-181	A2TF11	Paralichthys olivaceus (Japanese flounder)	Asparaginyl endopeptidase; EC=3.4.22.34	1.8e-89	proteolytic enzyme
rotifera-CL5053Contig1	1794	2	-9.2288	0	B0WNJ7	Culex quinquefasciatus (Southern house mosquito)	Muscle lim protein	1.3e-32	cell differentiation
rotifera-CL2748Contig1	1188	1	-9.2046	0	Q8T884	Ciona intestinalis (Transparent sea squirt)	Tektin A1	1.1e-34	cytoskeletal/muscle
rotifera-CL3627Contig1	575	0	-9.1799	3.9402e-174	A2RUV0	Xenopus tropicalis (Western clawed frog) (Silurana tropicalis)	Notch1 protein	1.8e-27	development
rotifera-CL844Contig1	1167	1	-9.1799	0	A4D1M3	Homo sapiens (Human)	Carboxypeptidase A4 (Carboxypeptidase A4, isoform CRA_a) (cDNA FLJ75086, highly similar to Homo sapiens carboxypeptidase A4, mRNA)	1.2e-54	proteolytic enzyme
rotifera-CL3175Contig1	1690	2	-9.1293	0	A0S0P9	Chlamys farreri	Serine protease CFSP2	1.9e-47	immune function
rotifera-CL3491Contig1	1694	2	-9.1293	0	A2RUV0	Xenopus tropicalis (Western clawed frog) (Silurana tropicalis)	Notch1 protein	1.6e-13	development
rotifera-CL3876Contig1	1684	2	-9.1293	0	A6YIC5	Platynereis dumerilii (Dumeril's clam worm)	Vasotocin-neurophysin	1.2e-20	neurosecretion
sb104P0006J21_F.ab1	557	0	-9.1293	1.0343e-168	A2AC94	Mus musculus (Mouse)	Dynein, axonemal, intermediate chain 2 (Axonemal dynein intermediate chain 2)	1.5e-79	cilia component
rotifera-CL3944Contig1	6091	10	-9.1033	0	A4D7S6	Macropus eugenii (Tammar wallaby)	Caveolin 1	1.1e-22	lipid metabolism
rotifera-CL98Contig3	9263	16	-9.0768	0	Q3THE2	Mus musculus (Mouse)	Myosin regulatory light chain 2-B, smooth muscle isoform	1.3e-42	cytoskeletal/muscle
sb101P0039F16_F.ab1	2176	3	-9.0768	0	A0YUL3	Lyngbya sp. PCC 8106	Peptidase C14, caspase catalytic subunit p20	1.8e-23	proteolytic enzyme
rotifera-CL5580Contig1	1052	1	-9.0498	5.0819e-315	A3KFY4	Mus musculus (Mouse)	Tektin 2	1.6e-34	cytoskeletal/muscle
rotifera-CL4509Contig1	523	0	-9.0224	1.7811e-158	A6QLF0	Bos taurus (Bovine)	CDKL1 protein	1.9e-96	metabolism
rotifera-CL878Contig1	9302	17	-9.0224	0	O09344	Patinopecten yessoensis (Ezo giant scallop) (Yesso scallop)	Troponin T	1.9e-25	cytoskeletal/muscle
sb103P0008O12_F.ab1	2550	4	-8.9944	0	Q9GR92	Artemia sanfranciscana (Brine shrimp) (Artemia franciscana)	SPARC; Flags: Precursor	1.3e-23	development
rotifera-CL2140Contig1	10506	21	-8.9069	0	A9QQ56	Lycosa singoriensis (Wolf spider) (Aranea singoriensis)	Myosin light chain	1.9e-28	cytoskeletal/muscle
rotifera-CL357Contig1	3825	7	-8.9069	0	A1Z5I3	Branchiostoma belcheri tsingtauense	Calmodulin 1b	1.9e-34	signalling molecule
rotifera-CL92Contig4	2859	5	-8.9069	0	A0YUL3	Lyngbya sp. PCC 8106	Peptidase C14, caspase catalytic subunit p20	1.3e-22	proteolytic enzyme
sb101P0043O13_F.ab1	484	0	-8.9069	9.8176e-147	B0BLS4	Xenopus tropicalis (Western clawed frog) (Silurana tropicalis)	EF hand calcium binding domain 1	1.4e-64	signalling molecule
rotifera-CL1374Contig1	2336	4	-8.8765	0	A8PW93	Brugia malayi (Filarial nematode worm)	Neuronal calcium sensor 2, putative	1.3e-46	signalling molecule
rotifera-CL420Contig2	468	0	-8.8765	6.4406e-142	A6SIM1	cinerea)	Neuronal calcium sensor	1.1e-28	signalling molecule
rotifera-CL420Contig1	463	0	-8.8455	2.0617e-140	A6SIM1	cinerea)	Neuronal calcium sensor	1.1e-28	signalling molecule
sb103P0018B13_F.ab1	1823	3	-8.8455	0	A6NAB8	Gallus gallus (Chicken)	Delta-6 fatty acid desaturase; Flags: Fragment	1.2e-62	lipid metabolism
rotifera-CL85Contig1	7230	15	-8.8138	0	B0FMT1	Loxostege sticticalis (beet webworm)	Troponin I	1.3e-35	cytoskeletal/muscle
rotifera-CL1503Contig1	435	0	-8.7814	5.5437e-132	B0WQK4	Culex quinquefasciatus (Southern house mosquito)	Zinc carboxypeptidase	1.5e-61	proteolytic enzyme
rotifera-CL98Contig1	9215	20	-8.7814	0	Q3THE2	Mus musculus (Mouse)	Myosin regulatory light chain 2-B, smooth muscle isoform	1.2e-45	cytoskeletal/muscle
sb101P0001H05_F.ab1	443	0	-8.7814	2.1645e-134	A2ANP4	Mus musculus (Mouse)	Dynein, axonemal, intermediate chain 1	1.7e-70	cilia component
rotifera-CL2540Contig1	431	0	-8.7482	8.8721e-131	A6H790	Bos taurus (Bovine)	CAPSL protein	1.7e-66	signalling molecule
sb101P0026M14_F.ab1	1287	2	-8.7482	0	A2RUV0	Xenopus tropicalis (Western clawed frog) (Silurana tropicalis)	Notch1 protein	1.1e-19	development
rotifera-CL4946Contig1	5494	12	-8.7142	0	A8E4K0	Haemaphysalis qinghaiensis	Troponin T	1.2e-15	cytoskeletal/muscle
rotifera-CL4443Contig1	411	0	-8.6795	9.314e-125	B0WXP3	Culex quinquefasciatus (Southern house mosquito)	LIM domain-binding protein	1.3e-20	cell differentiation
rotifera-CL826Contig1	819	1	-8.6795	5.609e-245	B2ZTQ5	Loligo bleekeri (Bleeker's squid)	Muscle myosin heavy chain	1e-126	cytoskeletal/muscle
rotifera-CL878Contig2	8505	20	-8.6795	0	A8E4K0	Haemaphysalis qinghaiensis	Troponin T	1.4e-22	cytoskeletal/muscle
sb103P0024N24_F.ab1	1635	3	-8.6795	0	A3IAQ9	Bacillus sp. B14905	Minor serine proteinase	1.3e-22	immune function
rotifera-CL2345Contig1	401	0	-8.6439	9.5429e-122	B1AUM5	Mus musculus (Mouse)	Procollagen type IV alpha 5; Flags: Fragment	1.2e-77	cytoskeletal/muscle
rotifera-CL3053Contig1	394	0	-8.6439	1.222e-119	A6ZPP5	Saccharomyces cerevisiae (strain YJM789) (Baker's yeast)	Pathogen-related protein	1.4e-27	immune function
sb104P0016K13_F.ab1	399	0	-8.6439	3.8176e-121	A4V9Q5	Fasciola hepatica (Liver fluke)	Calmodulin-like protein 1 (CaM1)	1.2e-27	signalling molecule
rotifera-CL3010Contig1	390	0	-8.6073	1.9556e-118	B3DI77	Danio rerio (Zebrafish) (Brachydanio rerio)	RNA binding motif protein 24	1.2e-36	transcription
sb101P0038M09_F.ab1	3541	8	-8.6073	0	A6YPH1	Triatoma infestans (Assassin bug)	Thymosin beta	1.5e-11	cytoskeletal/muscle
sb103P0023H22_F.ab1	393	0	-8.6073	2.4441e-119	B3DJ26	Danio rerio (Zebrafish) (Brachydanio rerio)	Solute carrier family 8 (Sodium/calcium exchanger), member 4a	1.9e-30	transporter
rotifera-CL2590Contig1	750	1	-8.5699	3.0531e-224	P27393	Ascaris suum (Pig roundworm) (Ascaris lumbricoides)	Collagen alpha-2(IV) chain; Flags: Precursor	1e-160	cytoskeletal/muscle
rotifera-CL3303Contig1	3388	8	-8.5699	0	A4LAB0	Loligo pealeii (Longfin squid)	Na+/K+ ATPase beta subunit	1.2e-17	energy production
rotifera-CL1002Contig1	4071	10	-8.5314	0	Q3T077	Bos taurus (Bovine)	Tubulin polymerization-promoting protein family member 2	1.2e-22	cytoskeletal/muscle
rotifera-CL1043Contig1	2186	5	-8.4919	0	A5PK71	Bos taurus (Bovine)	PACRG protein	1e-104	protein turnover
sb101P0008C06_F.ab1	6492	17	-8.4919	0	A3F4V0	Taenia asiatica (Asian tapeworm)	Myosin regulatory light chain	1.3e-32	cytoskeletal/muscle
rotifera-CL954Contig1	2120	5	-8.4512	0	Q8TC29	Homo sapiens (Human)	Enkurin	1.4e-69	signalling molecule
rotifera-CL98Contig2	9809	27	-8.4512	0	Q3THE2	Mus musculus (Mouse)	Myosin regulatory light chain 2-B, smooth muscle isoform	1.7e-45	cytoskeletal/muscle
sb101P0016G07_F.ab1	1052	2	-8.4512	0	O96700	Ilyanassa obsoleta	Myosin II heavy chain; Flags: Fragment	1.2e-57	cytoskeletal/muscle
rotifera-CL2023Contig2	1339	3	-8.4094	0	A6QQK3	Bos taurus (Bovine)	MOSPD2 protein	1.6e-25	cytoskeletal/muscle
rotifera-CL2851Contig1	1013	2	-8.4094	6.8739e-301	Q9I8J4	Gallus gallus (Chicken)	Smoothelin-C	1.1e-44	cytoskeletal/muscle
sb101P0029B12_F.ab1	338	0	-8.4094	8.8314e-103	B0X692	Culex quinquefasciatus (Southern house mosquito)	Beta-1,4-galactosyltransferase	1.2e-23	metabolism
sb103P0006L22_F.ab1	344	0	-8.4094	1.3795e-104	A2ANP4	Mus musculus (Mouse)	Dynein, axonemal, intermediate chain 1	1.8e-55	cilia component
sb103P0007C11_F.ab1	687	1	-8.4094	2.5949e-205	Q38HR7	Hirudo medicinalis (Medicinal leech)	Innexin 4	1.6e-33	development
rotifera-CL1117Contig1	660	1	-8.3663	3.3542e-197	A6YPQ9	Triatoma infestans (Assassin bug)	Vacuolar ATP synthase 16 kDa proteolipid subunit	1.5e-54	energy production
rotifera-CL98Contig4	14150	42	-8.3663	0	Q3THE2	Mus musculus (Mouse)	Myosin regulatory light chain 2-B, smooth muscle isoform	1.1e-44	cytoskeletal/muscle
sb103P0008D03_F.ab1	1673	4	-8.3663	0	P04829	Bombyx mori (Silk moth)	Actin, cytoplasmic A3	1.4e-89	cytoskeletal/muscle
sb103P0008E22_F.ab1	993	2	-8.3663	6.9433e-295	A3KFY4	Mus musculus (Mouse)	Tektin 2	1.2e-29	cytoskeletal/muscle
